# Supplementary material for: A new species of the millipede genus Cryptocorypha Attems, 1907, from northern Thailand (Polydesmida, Pyrgodesmidae)
Source: Zookeys. 2019 Apr 1;833:121–32. doi: 10.3897/zookeys.833.32413 (PMC6477868; doi:10.3897/zookeys.833.32413)
Supplement: XML Treatment for Cryptocorypha [file zookeys.833.32413-treatment1.xml]

<!DOCTYPE tp:taxon-treatment
  PUBLIC "-//TaxonX//DTD Taxonomic Treatment Publishing DTD v0 20100105//EN" "tax-treatment-NSO.dtd">
<tp:taxon-treatment xmlns:tp="http://www.plazi.org/taxpub"><tp:treatment-meta><kwd-group><label>Taxon classification</label><kwd><named-content xmlns:xlink="http://www.w3.org/1999/xlink" content-type="kingdom">Animalia</named-content></kwd><kwd><named-content xmlns:xlink="http://www.w3.org/1999/xlink" content-type="order">Polydesmida</named-content></kwd><kwd><named-content xmlns:xlink="http://www.w3.org/1999/xlink" content-type="family">Pyrgodesmidae</named-content></kwd></kwd-group><mixed-citation publication-type="journal"><person-group><name><surname>Likhitrakarn</surname><given-names>Natdanai</given-names></name><name><surname>I. Golovatch</surname><given-names>Sergei</given-names></name><name><surname>Srisonchai</surname><given-names>Ruttapon</given-names></name><name><surname>Chirasak Sutcharit</surname><given-names/></name><name><surname>Panha</surname><given-names>Somsak</given-names></name></person-group><article-title>A new species of the millipede genus <italic><tp:taxon-name><tp:taxon-name-part taxon-name-part-type="genus" reg="Cryptocorypha">Cryptocorypha</tp:taxon-name-part></tp:taxon-name></italic> Attems, 1907, from northern Thailand (<tp:taxon-name><tp:taxon-name-part taxon-name-part-type="order">Polydesmida</tp:taxon-name-part></tp:taxon-name>, <tp:taxon-name><tp:taxon-name-part taxon-name-part-type="family">Pyrgodesmidae</tp:taxon-name-part></tp:taxon-name>)</article-title><source>Zookeys</source><day>01</day><month>4</month><year>2019</year><volume>833</volume><fpage>121</fpage><lpage>132</lpage><pub-id pub-id-type="doi">10.3897/zookeys.833.32413</pub-id></mixed-citation></tp:treatment-meta><tp:nomenclature><label>Genus</label><tp:taxon-name>
              <tp:taxon-name-part taxon-name-part-type="genus" reg="Cryptocorypha">Cryptocorypha</tp:taxon-name-part>
            </tp:taxon-name><tp:taxon-authority>Attems, 1907</tp:taxon-authority></tp:nomenclature><tp:treatment-sec sec-type="diagnosis" id="SECID0EYIAE"><title>Diagnosis.</title><p>The genus is characterized within <tp:taxon-name><tp:taxon-name-part taxon-name-part-type="family">Pyrgodesmidae</tp:taxon-name-part></tp:taxon-name> by an unusually flat body with 19 or 20 segments (either in both sexes or 19 solely in the male) and only a slightly convex dorsum, coupled with 6+6 faint lobulations or 11 radii at a regularly rounded anterior margin of a flabellate collum that fully covers the head from above; usually three or four (rarely five) more distinct lobulations at the lateral margins of poreless and pore-bearing paraterga, respectively; a normal pore formula (5, 7, 9, 10, 12, 13, 15–18(19)) with the ozopores not borne on porosteles, but opening flush on the dorsal surface at the base of the penultimate lobulation; the absence of anterior and the presence of only very few (1–2) caudal lobulations; the development of 2–3 transverse, often irregular rows of small and non-differentiated knobs/tuberculations on each postcollum metatergum; and a dorsally fully exposed epiproct. The last tibia in the male or even in both sexes is often, but not always, with a conspicuous, long, setigerous, apicodorsal cylinder (= trichostele). The gonopods are with relatively small coxae and a shallow gonocoel that leaves the telopodites very strongly exposed and in situ held (sub)parallel to each other; each telopodite is 2-, 3- or 4-partite, with a strongly developed, slender, often fimbriate, mesal solenomere branch (usually the longest) and a typically sac-shaped velum at its base, sometimes also with 1–2 adjacent processes (exo- and/or endomere, depending on position) (<xref ref-type="bibr" rid="B13">Golovatch et al. 2017</xref>).</p></tp:treatment-sec><ref-list><ref id="B13"><mixed-citation xmlns:xlink="http://www.w3.org/1999/xlink" xlink:type="simple"><person-group><name name-style="western"><surname>Golovatch</surname><given-names>SI</given-names></name><name name-style="western"><surname>Nzoko Fiemapong</surname><given-names>AR</given-names></name><name name-style="western"><surname>VandenSpiegel</surname><given-names>D</given-names></name></person-group> (<year>2017</year>) <article-title>Notes on Afrotropical <tp:taxon-name><tp:taxon-name-part taxon-name-part-type="family">Pyrgodesmidae</tp:taxon-name-part></tp:taxon-name>, 3 (<tp:taxon-name><tp:taxon-name-part taxon-name-part-type="class">Diplopoda</tp:taxon-name-part></tp:taxon-name>: <tp:taxon-name><tp:taxon-name-part taxon-name-part-type="order">Polydesmida</tp:taxon-name-part></tp:taxon-name>).</article-title><source><tp:taxon-name><tp:taxon-name-part taxon-name-part-type="phylum">Arthropoda</tp:taxon-name-part></tp:taxon-name> Selecta</source><volume>26</volume>(<issue>3</issue>): <fpage>175</fpage>–<lpage>215</lpage>. <ext-link xlink:type="simple" ext-link-type="uri" xlink:href="http://kmkjournals.com/upload/PDF/ArthropodaSelecta/26/26_3_175_215_Golovatch_et_al_for_Inet.pdf">http://kmkjournals.com/upload/PDF/ArthropodaSelecta/26/26_3_175_215_Golovatch_et_al_for_Inet.pdf</ext-link></mixed-citation></ref></ref-list></tp:taxon-treatment>
