# Supplementary material for: A new species of the millipede genus Cryptocorypha Attems, 1907, from northern Thailand (Polydesmida, Pyrgodesmidae)
Source: Zookeys. 2019 Apr 1;833:121–32. doi: 10.3897/zookeys.833.32413 (PMC6477868; doi:10.3897/zookeys.833.32413)
Supplement: XML Treatment for Cryptocorypha enghoffi [file zookeys.833.32413-treatment2.xml]

<!DOCTYPE tp:taxon-treatment
  PUBLIC "-//TaxonX//DTD Taxonomic Treatment Publishing DTD v0 20100105//EN" "tax-treatment-NSO.dtd">
<tp:taxon-treatment xmlns:tp="http://www.plazi.org/taxpub"><tp:treatment-meta><kwd-group><label>Taxon classification</label><kwd><named-content xmlns:xlink="http://www.w3.org/1999/xlink" content-type="kingdom">Animalia</named-content></kwd><kwd><named-content xmlns:xlink="http://www.w3.org/1999/xlink" content-type="order">Polydesmida</named-content></kwd><kwd><named-content xmlns:xlink="http://www.w3.org/1999/xlink" content-type="family">Pyrgodesmidae</named-content></kwd></kwd-group><mixed-citation publication-type="journal"><person-group><name><surname>Likhitrakarn</surname><given-names>Natdanai</given-names></name><name><surname>I. Golovatch</surname><given-names>Sergei</given-names></name><name><surname>Srisonchai</surname><given-names>Ruttapon</given-names></name><name><surname>Chirasak Sutcharit</surname><given-names/></name><name><surname>Panha</surname><given-names>Somsak</given-names></name></person-group><article-title>A new species of the millipede genus <italic><tp:taxon-name><tp:taxon-name-part taxon-name-part-type="genus" reg="Cryptocorypha">Cryptocorypha</tp:taxon-name-part></tp:taxon-name></italic> Attems, 1907, from northern Thailand (<tp:taxon-name><tp:taxon-name-part taxon-name-part-type="order">Polydesmida</tp:taxon-name-part></tp:taxon-name>, <tp:taxon-name><tp:taxon-name-part taxon-name-part-type="family">Pyrgodesmidae</tp:taxon-name-part></tp:taxon-name>)</article-title><source>Zookeys</source><day>01</day><month>4</month><year>2019</year><volume>833</volume><fpage>121</fpage><lpage>132</lpage><pub-id pub-id-type="doi">10.3897/zookeys.833.32413</pub-id></mixed-citation></tp:treatment-meta><tp:nomenclature><tp:taxon-name>
              <tp:taxon-name-part taxon-name-part-type="genus" reg="Cryptocorypha">Cryptocorypha</tp:taxon-name-part>
              <tp:taxon-name-part taxon-name-part-type="species" reg="enghoffi">enghoffi</tp:taxon-name-part>
              <object-id xmlns:xlink="http://www.w3.org/1999/xlink" content-type="zoobank" xlink:type="simple">http://zoobank.org/D2E1D3D0-3968-41B0-AD60-7D610F34F832</object-id>
            </tp:taxon-name><tp:taxon-status xmlns:xlink="http://www.w3.org/1999/xlink" xlink:type="simple">sp. n.</tp:taxon-status><xref ref-type="fig" rid="F1">Figs 1</xref><xref ref-type="fig" rid="F2">, 2</xref><xref ref-type="fig" rid="F3">, 3</xref><xref ref-type="fig" rid="F4">, 4</xref></tp:nomenclature><tp:treatment-sec sec-type="Holotype" id="SECID0E6KAE"><title>Holotype.</title><p>♂ (<named-content xmlns:xlink="http://www.w3.org/1999/xlink" content-type="dwc:institutional_code" xlink:type="simple">CUMZ</named-content>), Thailand, Chiang Mai Province, Doi Saket District, Huai Hong Khrai Royal Development Study Centre, 445 m a.s.l., <named-content xmlns:xlink="http://www.w3.org/1999/xlink" content-type="dwc:verbatimCoordinates" xlink:type="simple"><named-content content-type="geo-json" specific-use="{&#34;type&#34;:&#34;Point&#34;,&#34;coordinates&#34;:[99.222778,18.879722]}" id="NCID0ENLAE" xlink:type="simple">18°52'47"N, 99°13'22"E</named-content></named-content>, 06/05/2015, leg. N. Likhitrakarn. <bold>Paratypes.</bold> 2 ♂, 3 ♀, 1 subadult (19 segments), 1 juvenile (18 segments) (<named-content xmlns:xlink="http://www.w3.org/1999/xlink" content-type="dwc:institutional_code" xlink:type="simple">CUMZ</named-content>), 1 ♂, 1 ♀ (<abbrev xmlns:xlink="http://www.w3.org/1999/xlink" content-type="institution" xlink:title="Zoological Museum, State University of Moscow, Russia" id="ABBRID0EZLAE" xlink:type="simple">ZMUM</abbrev>), same locality, together with holotype. 1 ♂, 1 ♀, 2 subadult (19 segments) (<named-content xmlns:xlink="http://www.w3.org/1999/xlink" content-type="dwc:institutional_code" xlink:type="simple">CUMZ</named-content>), 1 ♂, 1 ♀ (<named-content xmlns:xlink="http://www.w3.org/1999/xlink" content-type="dwc:institutional_code" xlink:type="simple">ZMUC</named-content>), 1 ♂, 1 ♀ (<named-content xmlns:xlink="http://www.w3.org/1999/xlink" content-type="dwc:institutional_code" xlink:type="simple">NHMW</named-content>), 1 ♂, 1 ♀ (<named-content xmlns:xlink="http://www.w3.org/1999/xlink" content-type="dwc:institutional_code" xlink:type="simple">NHML</named-content>), same locality, 09/06/2016, leg. N. Likhitrakarn.</p></tp:treatment-sec><tp:treatment-sec sec-type="Name" id="SECID0ESMAE"><title>Name.</title><p>Honours Henrik Enghoff, a globally renowned specialist in <tp:taxon-name><tp:taxon-name-part taxon-name-part-type="class">Diplopoda</tp:taxon-name-part></tp:taxon-name> and one of the pioneers of diplopodological research in Thailand.</p></tp:treatment-sec><tp:treatment-sec sec-type="diagnosis" id="SECID0E4MAE"><title>Diagnosis.</title><p>Differs from other species of the genus by the presence of 20 body segments in both sexes, coupled with an evident apicodorsal trichostele on the last tibia of both sexes (Fig. <xref ref-type="fig" rid="F4">4F</xref>) and in the gonopod structure being particularly complex, similar to that of <italic><tp:taxon-name><tp:taxon-name-part taxon-name-part-type="genus" reg="Cryptocorypha">C.</tp:taxon-name-part><tp:taxon-name-part taxon-name-part-type="species" reg="perplexa">perplexa</tp:taxon-name-part></tp:taxon-name></italic> Golovatch &amp; VandenSpiegel, 2015, but differs clearly in the shapes and armament of all four main outgrowths of the telopodite (Fig. <xref ref-type="fig" rid="F4">4A–D</xref>).</p></tp:treatment-sec><tp:treatment-sec sec-type="description" id="SECID0EWNAE"><title>Description.</title><p>Length ca. 12.1 mm, width of midbody segments 2.95 and 1.55 mm on pro- and metazonae, respectively (holotype). Length of adults ca. 11.5–12.8 mm (♂ paratypes) and 14.5–15.2 mm (♀ paratypes), width of midbody pro- and metazonae 0.8–1.2 and 2.2–2.6 mm (♂ paratypes) or 1.2–1.8 and 2.8–3.4 mm (♀ paratypes), respectively.</p><p>Coloration of live animals uniformly reddish to purplish red (Fig. <xref ref-type="fig" rid="F1">1A, B</xref>), antennae, legs, and venter mainly lighter, yellowish to reddish (Fig. <xref ref-type="fig" rid="F1">1A</xref>); coloration in alcohol, after three years of preservation, faded to reddish (Fig. <xref ref-type="fig" rid="F1">1C–E</xref>) or light brown, antennae and legs light red to light brown, while venter yellowish to nearly pallid (Fig. <xref ref-type="fig" rid="F1">1D, E</xref>).</p><fig id="F1" position="float" orientation="portrait"><label>Figure 1.</label><caption><p><italic><tp:taxon-name><tp:taxon-name-part taxon-name-part-type="genus" reg="Cryptocorypha">Cryptocorypha</tp:taxon-name-part><tp:taxon-name-part taxon-name-part-type="species" reg="enghoffi">enghoffi</tp:taxon-name-part></tp:taxon-name></italic> sp. n., <bold>A</bold> ♀ paratype <bold>B</bold> a few paratypes <bold>C, D</bold> holotype <bold>A, B</bold> habitus, live coloration in their habitat <bold>C–E</bold> habitus and coloration in alcohol, dorsal, ventral and lateral views, respectively.</p></caption><graphic xmlns:xlink="http://www.w3.org/1999/xlink" xlink:href="zookeys-833-121-g001.jpg" position="float" orientation="portrait" xlink:type="simple" id="oo_278548.jpg"/></fig><p>Body robust, with 20 segments (♂, ♀). Pro- to metazonum width ratio close to 1:2. In width, head &lt;&lt; collum &lt; segment 3 = 4 &lt; 2 &lt; 5 &lt; 6–14(15) (♂, ♀), thereafter body rapidly tapering towards telson (Figs <xref ref-type="fig" rid="F1">1C, D</xref>, <xref ref-type="fig" rid="F3">3G, H</xref>). Head subovoid (Fig. <xref ref-type="fig" rid="F2">2B, C, E</xref>), slightly transverse, densely setose in clypeolabral region, micropapillate; epicranial suture superficial. Interantennal isthmus approximately twice as large as either diameter of antennal socket or antennomere 1 (Fig. <xref ref-type="fig" rid="F2">2B, E</xref>).</p><p>Antennae short and clavate (Figs <xref ref-type="fig" rid="F1">1A, D</xref>, <xref ref-type="fig" rid="F2">2B, C, E, G</xref>), in situ reaching body segment 3 (♂, ♀) when stretched laterally or ventrolaterally; in length, antennomere 1 &lt; 2 &lt; 4 &lt;7 &lt; 3 &lt; 5 &lt; 6; antennomeres 5–7 each with a more or less compact apicodorsal group of bacilliform sensilla (Fig. <xref ref-type="fig" rid="F2">2G–K</xref>).</p><fig id="F2" position="float" orientation="portrait"><label>Figure 2.</label><caption><p><italic><tp:taxon-name><tp:taxon-name-part taxon-name-part-type="genus" reg="Cryptocorypha">Cryptocorypha</tp:taxon-name-part><tp:taxon-name-part taxon-name-part-type="species" reg="enghoffi">enghoffi</tp:taxon-name-part></tp:taxon-name></italic> sp. n., ♂ paratype. <bold>A–C</bold> anterior part of body, dorsal, ventral and lateral views, respectively <bold>D</bold> collum, dorsal view <bold>E</bold> head, ventral view <bold>F</bold> segments 8, 9, lateral view <bold>G</bold> antenna, ventral view <bold>H–K</bold> right antenna <bold>H</bold> bacilliform sensilla on antennomere 5, sublateral view <bold>J, I</bold> bacilliform sensilla on antennomere 6, subventral and sublateral views, respectively <bold>K</bold> tip of right antenna, sublateral view.</p></caption><graphic xmlns:xlink="http://www.w3.org/1999/xlink" xlink:href="zookeys-833-121-g002.jpg" position="float" orientation="portrait" xlink:type="simple" id="oo_278549.jpg"/></fig><p>Collum flabellate (Figs <xref ref-type="fig" rid="F1">1A, C</xref>, <xref ref-type="fig" rid="F2">2A–E</xref>), completely covering the head from above, anterior margin regularly rounded, with 11 equal, long and evident radii (Figs <xref ref-type="fig" rid="F1">1C</xref>, <xref ref-type="fig" rid="F2">2A</xref>); middle and caudal parts with two transverse, arched, rather faint rows of low bosses (Figs <xref ref-type="fig" rid="F1">1C</xref>, <xref ref-type="fig" rid="F2">2A, C, D</xref>). Paraterga set at approximately upper 1/3 (♂, ♀) of body height, subhorizontal to faintly declivous (♂, ♀) (Figs <xref ref-type="fig" rid="F1">1E</xref>, <xref ref-type="fig" rid="F2">2C</xref>). Dorsum moderately convex, its outline smoothly extending onto paraterga (Fig. <xref ref-type="fig" rid="F2">2C</xref>).</p><p>Tegument encrusted with a microspiculate cerotegument, dull, beset with microvilli (Figs <xref ref-type="fig" rid="F2">2A, C, D, F</xref>, <xref ref-type="fig" rid="F3">3A, C–G, I, J</xref>). Prozonae and strictures between pro- and metazonae very delicately microgranulate, also beset with microvilli (Fig. <xref ref-type="fig" rid="F3">3F</xref>), conforming to the pattern observed in <italic><tp:taxon-name><tp:taxon-name-part taxon-name-part-type="genus" reg="Cryptocorypha">C.</tp:taxon-name-part><tp:taxon-name-part taxon-name-part-type="species" reg="ornata">ornata</tp:taxon-name-part></tp:taxon-name></italic> and several other genera and species of <tp:taxon-name><tp:taxon-name-part taxon-name-part-type="family">Pyrgodesmidae</tp:taxon-name-part></tp:taxon-name> (cf. <xref ref-type="bibr" rid="B2">Akkari and Enghoff 2011</xref>). Metaterga with three transverse rows of non-differentiated tuberculations and distinct rows of usually transversely oblong, polygonal to rounded, low bosses (Figs <xref ref-type="fig" rid="F2">2A</xref>, <xref ref-type="fig" rid="F3">3A, J</xref>), except for collum and segments 2–4 showing two transverse rows of such tuberculations (Fig. <xref ref-type="fig" rid="F2">2A, D</xref>), each of the latter typically surmounted by minute, setigerous, spherical knobs (Fig. <xref ref-type="fig" rid="F3">3D</xref>). Paraterga areolate-rugose, beset with microvilli arranged in a polygonal alveolate pattern (Fig. <xref ref-type="fig" rid="F3">3E</xref>; see also <xref ref-type="bibr" rid="B2">Akkari and Enghoff 2011</xref> for comparison). Tergal setae mostly abraded, retained ones inconspicuous and very short.</p><fig id="F3" position="float" orientation="portrait"><label>Figure 3.</label><caption><p><italic><tp:taxon-name><tp:taxon-name-part taxon-name-part-type="genus" reg="Cryptocorypha">Cryptocorypha</tp:taxon-name-part><tp:taxon-name-part taxon-name-part-type="species" reg="enghoffi">enghoffi</tp:taxon-name-part></tp:taxon-name></italic> sp. n., ♂ paratype. <bold>A</bold>, <bold>B</bold> segments 8, 9, dorsal and ventral views, respectively <bold>C</bold> cross-section of segment 8, caudal view <bold>D</bold> paraterga of segment 9, dorsal view <bold>E</bold> poriferous paratergum of segment 9 <bold>F</bold> tegument texture in the region of a stricture between pro- and metazonae, dorsal view <bold>G–L</bold> posterior part of body, dorsal, ventral, lateral, dorsal, ventral and lateral views, respectively.</p></caption><graphic xmlns:xlink="http://www.w3.org/1999/xlink" xlink:href="zookeys-833-121-g003.jpg" position="float" orientation="portrait" xlink:type="simple" id="oo_278550.jpg"/></fig><p>Postcollum paraterga very broad, thin and slightly, but clearly lobulate laterally (Figs <xref ref-type="fig" rid="F1">1A, C</xref>, <xref ref-type="fig" rid="F2">2A, B</xref>, <xref ref-type="fig" rid="F3">3A, B, D, G, H, J</xref>), with three lobulations in all poreless segments, four lobulations in all pore-bearing ones, all also delimited by very long, rather evident radii both dorsally and ventrally; anterior marginals absent, but two caudal marginals evident.</p><p>Pore formula normal: 5, 7, 9, 10, 12, 13, 15–19, ozopores being very small, round, discernible dorsally at base of 3<sup>rd</sup> lobulation (Figs <xref ref-type="fig" rid="F2">2A, F</xref>, <xref ref-type="fig" rid="F3">3A, D, E, G, J</xref>).</p><p>Limbus microspiculate, each caudal crenulation being very finely and sharply spinulose (Fig. <xref ref-type="fig" rid="F3">3F</xref>).</p><p>Epiproct readily visible from above, not hidden under 19<sup>th</sup> segment (Figs <xref ref-type="fig" rid="F1">1A</xref>, <xref ref-type="fig" rid="F3">3G, J</xref>), with four strong setae on top (Fig. <xref ref-type="fig" rid="F3">3K</xref>).</p><p>Hypoproct subtriangular, caudal edge with 1+1 strong and widely separated setae on evident knobs (Fig. <xref ref-type="fig" rid="F3">3K</xref>).</p><p>Sterna wide, approximately twice as broad as diameter of coxal socket (Figs <xref ref-type="fig" rid="F1">1D</xref>, <xref ref-type="fig" rid="F2">2B</xref>, <xref ref-type="fig" rid="F3">3B, H, K</xref>), moderately setose, without modifications, superficially impressed along main axis. Epigynal ridge behind ♀ legs 2 low and inconspicuous. Gonopod aperture transversely oblong-oval, caudal and lateral margins thin and slightly elevated.</p><p>Legs long and slender (Fig. <xref ref-type="fig" rid="F4">4E</xref>), longer than width of paraterga, densely setose, last tibiae with evident apicodorsal trichosteles in both sexes (Figs <xref ref-type="fig" rid="F3">3I, K, L</xref>, <xref ref-type="fig" rid="F4">4F</xref>); in length, tarsi &gt; femora &gt; prefemora &gt;&gt; tibiae &gt; coxae &gt; postfemora (♂, ♀), neither adenostyles nor tarsal brushes. Claws simple, slightly curved ventrad.</p><p>Gonopods (Fig. <xref ref-type="fig" rid="F4">4A–D</xref>) very complex, in situ held parallel to each other; coxite rather small, boat-shaped, gonocoel shallow, cannula simple. Each telopodite grossly quadripartite: (1) an evident, long, suberect, rod-shaped, apically unequally bifid and acuminate endomere tightly appressed to and starting at base of (2) the longest, suberect, rod-shaped, distally curved, apically conspicuously and densely fringed/fimbriate solenomere, followed first (3) by a sac-shaped, mesally irregularly membranous, low velum and then (4) by a conspicuous, long, clearly papillate/dentate, strongly curved, apically slightly clavate and rounded exomere .</p><fig id="F4" position="float" orientation="portrait"><label>Figure 4.</label><caption><p><italic><tp:taxon-name><tp:taxon-name-part taxon-name-part-type="genus" reg="Cryptocorypha">Cryptocorypha</tp:taxon-name-part><tp:taxon-name-part taxon-name-part-type="species" reg="enghoffi">enghoffi</tp:taxon-name-part></tp:taxon-name></italic> sp. n., ♂ paratype. <bold>A–D</bold> left gonopod, sublateral, submesal, suboral, lateral and mesal views, respectively <bold>E</bold> midbody leg, lateral view <bold>F</bold> last leg, lateral view. Abbreviations: <bold>c</bold>, cannula <bold>cx</bold>, coxite <bold>en</bold>, endomere <bold>ex</bold>, exomere <bold>sl</bold>, solenomere <bold>v</bold>, velum.</p></caption><graphic xmlns:xlink="http://www.w3.org/1999/xlink" xlink:href="zookeys-833-121-g004.jpg" position="float" orientation="portrait" xlink:type="simple" id="oo_278551.jpg"/></fig></tp:treatment-sec><tp:treatment-sec sec-type="remarks" id="SECID0EB1AE"><title>Remarks.</title><p>This new species was found walking on a rock surface (Fig. <xref ref-type="fig" rid="F1">1B</xref>). The air was very humid, this being characteristic of the rainy season. The specimens were found in the Dry Dipterocarp Forest at the Huai Hong Khrai Royal Development Study Centre. This study centre was established under the royal initiative in 1982 in the area of Khun Mae Kuang National Forest Reserve, Chiang Mai Province for conducting research and experimentation using appropriate progressive methods which suited the development needs of the Northern Region, especially the conservation of watersheds, reforestation and agricultural development. It covers approximately 8,500 rai (1,360 hectares).</p></tp:treatment-sec><ref-list><ref id="B2"><mixed-citation xmlns:xlink="http://www.w3.org/1999/xlink" xlink:type="simple"><person-group><name name-style="western"><surname>Akkari</surname><given-names>N</given-names></name><name name-style="western"><surname>Enghoff</surname><given-names>H</given-names></name></person-group> (<year>2011</year>) <article-title>On some surface structures of potential taxonomic importance in families of the suborders <tp:taxon-name><tp:taxon-name-part taxon-name-part-type="suborder">Polydesmidea</tp:taxon-name-part></tp:taxon-name> and <tp:taxon-name><tp:taxon-name-part taxon-name-part-type="suborder">Dalodesmidea</tp:taxon-name-part></tp:taxon-name> (<tp:taxon-name><tp:taxon-name-part taxon-name-part-type="order">Polydesmida</tp:taxon-name-part></tp:taxon-name>, <tp:taxon-name><tp:taxon-name-part taxon-name-part-type="class">Diplopoda</tp:taxon-name-part></tp:taxon-name>).</article-title> In: <person-group><name name-style="western"><surname>Mesibov</surname><given-names>R</given-names></name><name name-style="western"><surname>Short</surname><given-names>M</given-names></name></person-group> (<role>Eds</role>) <issue-title>Proceedings of the 15th International Congress of Myriapodology, 18–22 July 2011, Brisbane, Australia.</issue-title><source>ZooKeys</source><volume>156</volume>: <fpage>1</fpage>–<lpage>24</lpage>. <ext-link xlink:type="simple" ext-link-type="doi" xlink:href="10.3897/zookeys.156.2134">https://doi.org/10.3897/zookeys.156.2134</ext-link></mixed-citation></ref></ref-list></tp:taxon-treatment>
